# Supplementary material for: Genetic Diversity among Enterococcus faecalis
Source: PLoS One. 2007 Jul 4;2(7):e582. doi: 10.1371/journal.pone.0000582 (PMC1899230; doi:10.1371/journal.pone.0000582)
Supplement: Table S1 — Supplemental Table 1–Primers used in this study (0.04 MB XLS) [file pone.0000582.s002.xls]

## Sheet: Sheet1
Supplemental Table 1--Primers used in this study
Locus name	Genbank accession no.	Primer name	Primer sequences (5' → 3')	Size of amplicon (bp)	Use	Source or Reference
cbh	EF0040	cbhK-F	5' - CTCATAGGATCCATCACCAACATCAC - 3'	~580	PCR, probe	J. Manson
		cbhK-R	5' - TGGCTGGAATTCACTTTTCAGGCTAT - 3'			J. Manson
cpsA	EF_0095	cpsA3-F	5' - GTAGAAGAAGCAAGCCAGTACGCC - 3'	478	PCR	This study
		cpsA4-R	5' - CCTCTGCAGCAATCTGTTTCATGG - 3'			This study
cpsB	EF_0094	cpsB3-F	5' - GTGTCATCACAGCTATCGTCGC - 3'	603	PCR	This study
		cpsB4-R	5' - CCGGCATTGGATAAGGAAATAGCC - 3'			This study
cpsC	EF_0093	cpsC3-F	5' - CCTGAATATCAATGTATTTGGGCAGTC - 3'	300	PCR	This study
		cpsC4-R	5' - CCAACGCTTTGCTTCTTGAATGAC - 3'			This study
cpsD	EF_0092	cpsD3-F	5' - GGATTCTCTTGTTCAACAAACCATTGG - 3'	522	PCR	This study
		cpsD4-R	5' - CGCATGGCTTCATAAAAGAACAGC - 3'			This study
cpsE	EF_0091	cpsE3-F	5' - GAGGTTGAGCGAGATATATTATGGC - 3'	450	PCR	This study
		cpsE4-R	5' - CACTTCATAAACCGACTCATCACG - 3'			This study
cpsF	EF_0090	cpsF3-F	5' - GCATTACAAGGTTATACAGTTGATGG - 3'	580	PCR, probe	This study
		cpsF4-R	5' - GACTGTTCCATCTTATCTTTTATTCGG - 3'			This study
cpsG	EF_0089	cpsG3-F	5' - GGCTCTGATCAAATGTGGAATCCC - 3'	503	PCR	This study
		cpsG4-R	5' - GGTGTATCTTCAGAAACATATTCTACTG - 3'			This study
cpsH	EF_0088	cpsH3-F	5' - GTGTCTTTAGCAATTGGTATCGGTTG - 3'	366	PCR	This study
		cpsH4-R	5' - CACTAGAGTAGCTAATACTTTTTTTTCCC - 3'			This study
cpsI	EF_0087	cpsI3-F	5' - GCTTGTGAAGCAGCTAAACGAGG - 3'	630	PCR	This study
		cpsI4-R	5' - CTCTGATAAGTAAGTTTCTTTCTCTGCC - 3'			This study
cpsJ	EF_0086	cpsJ3-F	5' - CCTCGACGTATATTCTGGAGAAAC - 3'	553	PCR	This study
		cpsJ4-R	5' - GCTTAGTTTCACCAAATGCACGTAG - 3'			This study
cpsK	EF_0085	cpsK3-F	5' - GCGTTGCACAACGAATTGCTAAATAC - 3'	422	PCR	This study
		cpsK4-R	5' - CGCTACAATATAGTAAGGTAGCTGAATC - 3'			This study
cpsB→hcp	EF_0094-84	cpsB5-F	5' - CCAGGACATGGTGGTATTTTAGATC - 3'	~950	PCR	This study
		hcp1-R	5' - CGCCAATAAACAATCTTTACCAGAGC - 3'			This study
cpsE→cpsG	EF_0091-89	cpsEend-F	5' - GAACCTACAACAATTAAAAAAGC - 3'	199 or 1098	PCR	This study
		5'cpsG-R	5' - GCATAGTATGTTAAGATTGATCCA - 3'			This study
cylA	EF0048	cylA-F	5' - GGTTATGCATCAGATCTCTCAA - 3'	223	PCR	C. Pillar
		cylA5'end-R	5' - TCTTCAGGTTTAAAATCTGG - 3'			C. Pillar
cylB	EF0047	cylB-F	5' - GGAGAATTAGTGTTTAGAGCG - 3'	522	PCR, probe	This study
		cylB-R	5' - GCTTCATAACCATTGTTACTATAGAAAC - 3'			This study
cylM	EF0046	cylM-F	5' - AAGATTGTCTGTGCCATGGA - 3'	159	PCR	C. Pillar
		cylM-R	5' - TACTCACTTCCGGCAACCTT - 3'			C. Pillar
ddl	U00457	ddl-1	5' - ATCAAGTACAGTTAGTCTT - 3'	941	PCR	28
		ddl-2	5' - ACGATTCAAAGCTAACTG - 3'			28
esp	EF0056	esp-F	5' - CGATAAAGAAGAGAGCGGAG - 3'	539	PCR, probe	This study
		esp-R	5' - GCAAACTCTACATCCACGTC - 3'			This study
fsrB	EF_1821	fsrB-1	5' - GCATTGTTATCTATGTCGCCATACC - 3'	396	PCR, probe	This study
		fsrB-2	5' - GGCTTAGTTCCCACACCATC - 3'			This study
gelE	D85393	gelE273F	5' - TTGTTGGAAGTTCATGTCTA - 3'	1484	PCR, probe	C. Pillar
		gelE534R	5' - TTCATTGACCAGAACAGATT - 3'			C. Pillar
gls24-like	EF0117	gls24-F	5' - GCATTAGATGAGATTGATGGTC - 3'	446	PCR, probe	This Study
		gls24-R	5' - GCGAGGTTCAGTTTCTTC - 3'			This Study
HK14	EF_1209	HK14pA	5' - GGAGGAACATTTGTCTGTTAGTC - 3'	700	PCR	This Study
		HK14pB	5' - CGCCTCATAATCTTCTAAATCGAC - 3'			This Study
HK17	EF_1632	HK17pA	5' - CGCTAGAAACCATAATGGCTGG - 3'	639	PCR	This Study
		HK17pB	5' - GCGGCAGATGAAGAGATTCAAG - 3'			This Study
nuc1	EF0031	nuc-F	5' - GTGTAAAAGAAGTTACTGAAAATGTTACTC - 3'	332	PCR, probe	This Study
		nuc-R	5' - GCGTTTTTTGTAGTAATGTTCCATCTACG - 3'			This Study
psaA	EF0095	psaA-F	5' - CTATTTTGCAGCAAGTGATG - 3'	540	PCR, probe	This Study
		psaA-R	5' - CGCATAGTAACTATCACCATCTTG - 3'			This Study
RR14	EF_1210	RR14pA	5' - GGCTTGACCTATCTGGCAAC - 3'	403	PCR	This Study
		RR14pB	5' - GTGAAAGCTGACTCGCTTCTG - 3'			This Study
MLST
aroE	EF_1561	aroE-1	5' - TGGAAAACTTTACGGAGACAGC - 3'	459	PCR, sequencing	efaecalis.mlst.net
		aroE-2	5' - GTCCTGTCCATTGTTCAAAAGC - 3'			efaecalis.mlst.net
gdh	EF_1004	gdh-1	5' - GGCGCACTAAAAGATATGGT - 3'	530	PCR, sequencing	efaecalis.mlst.net
		gdh-2	5' - CCAAGATTGGGCAACTTCGTCCCA - 3'			efaecalis.mlst.net
gki	EF_2788	gki-1	5' - GATTTTGTGGGAATTGGTATGG - 3'	438	PCR, sequencing	efaecalis.mlst.net
		gki-2	5' - ACCATTAAAGCAAAATGATCGC - 3'			efaecalis.mlst.net
gyd	EF_1964	gyd-1	5' - CAAACTGCTTAGCTCCAATGGC - 3'	395	PCR, sequencing	efaecalis.mlst.net
		gyd-2	5' - CATTTCGTTGTCATACCAAGC - 3'			efaecalis.mlst.net
pstS	EF_1705	pstS-1	5' - CGGAACAGGACTTTCGC - 3'	583	PCR, sequencing	efaecalis.mlst.net
		pstS-2	5' - ATTTACATCACGTTCTACTTGC - 3'			efaecalis.mlst.net
xpt	EF_2365	xpt-1	5' - AAAATGATGGCCGTGTATTAGG - 3'	456	PCR, sequencing	efaecalis.mlst.net
		xpt-2	5' - AACGTCACCGTTCCTTCACTTA - 3'			efaecalis.mlst.net
yqiL	EF_1364	yqiL-1	5' - CAGCTTAAGTCAAGTAAGTGCCG - 3'	436	PCR, sequencing	efaecalis.mlst.net
		yqiL-2	5' - GAATATCCCTTCTGCTTGTGCT - 3'			efaecalis.mlst.net
Antibiotic Resistance
aac6'-aph2"	M13771	HLG-1	5' - CTGATGAGATAGTCTATGGTATGGATC - 3'	375	PCR, probe	This study
		HLG-2	5' - GCCACACTATCATAACCACTACCG - 3'			This study
blaZ	M60253	blaZ-1	5' - CAGTTCACATGCCAAAGAGTTAAATG - 3'	473	PCR	This study
		blaZ-2	5' - CCGAAAGCAGCAGGTGTTG - 3'			This study
cat	X92945	cat-1	5' - GAACACTATTTTAATCAGCAAACTAC - 3'	590	PCR, probe	This study
		cat-2	5' - CCAATCATCTACCCTATGAATTATATC - 3'			This study
ermB	U86375	ermB-1	5' - CGACGAAACTGGCTAAAATAAGTAAAC - 3'	408	PCR	This study
		ermB-2	5' - GAGGTATGGCGGGTAAGTTTTATTAAG - 3'			This study
tetL	NC_005013	tetL-1	5' - GCTGTATATGGAAAGCTATCTGATC - 3'	491	PCR, probe	This study
		tetL-2	5' - CACGCTAACGATAAGAAAAGAAATGC - 3'			This study
tetM	X92947	tetM-1	5' - GGACAAAGGTACAACGAGGAC - 3'	445	PCR, probe	This study
		tetM-2	5' - GGTCATCGTTTCCCTCTATTACC - 3'			This study
vanA	X56895	vanA-F	5' - ATGAATAGAATAAAAGTTGCAATAC - 3'	1029	PCR	54
		vanA-R	5' - CCCCTTTAACGCTAATACGAT - 3'			54
vanB	L06138	vanB-F	5' - CCCGAATTTCAAATGATTGAAAA - 3'	457	PCR	54
		vanB-R	5' - CGCCATCCTCCTGCAAAA - 3'			54
